# Supplementary material for: Enhancing task execution: a dual-layer approach with multi-queue adaptive priority scheduling
Source: PeerJ Comput Sci. 2024 Dec 3;10:e2531. doi: 10.7717/peerj-cs.2531 (PMC11623127; doi:10.7717/peerj-cs.2531)
Supplement: Supplemental Information 1 [file peerj-cs-10-2531-s001.m]

classdef Process
    properties
        pid
        burst_time
        priority
        waiting_time
        turnaround_time
    end
    
    methods
        function obj = Process(pid, burst_time, priority)
            obj.pid = pid;
            obj.burst_time = burst_time;
            obj.priority = priority;
            obj.waiting_time = 0;
            obj.turnaround_time = 0;
        end
    end
end

classdef ListClass
    methods
        function insert_node_MQAPS(obj, process)
            % Insert process into the list
            % Implementation omitted for brevity
        end
        
        function delete_node_MQAPS(obj, process)
            % Delete process from the list
            % Implementation omitted for brevity
        end
        
        function [process, arrival_time] = select_process_from_queue_MQAPS(obj)
            % Select process from the queue based on priority and execution history
            % Implementation omitted for brevity
        end
        
        function time_quantum = time_quantum_MQAPS(obj, process)
            % Compute time quantum for the process
            % Implementation omitted for brevity
        end
        
        function execute_process_MQAPS(obj, process, time_quantum)
            % Execute process for specified time quantum
            % Implementation omitted for brevity
        end
        
        function [waiting_time, turnaround_time] = return_time_MQAPS(obj, process)
            % Calculate waiting and turnaround time
            % Implementation omitted for brevity
        end
    end
end

classdef MQAPS_Simulator
    properties
        list_class
        total_waiting_time
        total_turnaround_time
        total_processes
        context_switch_count
    end
    
    methods
        function obj = MQAPS_Simulator()
            obj.list_class = ListClass();
            obj.total_waiting_time = 0;
            obj.total_turnaround_time = 0;
            obj.total_processes = 0;
            obj.context_switch_count = 0;
        end
        
        function simulate(obj)
            % Simulate MQAPS system
            while true
                [process, ~] = obj.list_class.select_process_from_queue_MQAPS();
                
                if isempty(process)
                    break;
                end
                
                time_quantum = obj.list_class.time_quantum_MQAPS(process);
                obj.list_class.execute_process_MQAPS(process, time_quantum);
                
                [waiting_time, turnaround_time] = obj.list_class.return_time_MQAPS(process);
                obj.total_waiting_time = obj.total_waiting_time + waiting_time;
                obj.total_turnaround_time = obj.total_turnaround_time + turnaround_time;
                
                obj.total_processes = obj.total_processes + 1;
                obj.list_class.delete_node_MQAPS(process);
                obj.context_switch_count = obj.context_switch_count + 1;
            end
        end
        
        function [avg_waiting_time, avg_turnaround_time] = calculate_averages(obj)
            % Calculate average waiting and turnaround time
            avg_waiting_time = obj.total_waiting_time / obj.total_processes;
            avg_turnaround_time = obj.total_turnaround_time / obj.total_processes;
        end
        
        function context_switch_count = get_context_switch_count(obj)
            % Get the total number of context switches
            context_switch_count = obj.context_switch_count;
        end
    end
end

% Example usage:
simulator = MQAPS_Simulator();
% Insert processes into the list_class
% Implementation omitted for brevity
simulator.simulate();
[avg_waiting_time, avg_turnaround_time] = simulator.calculate_averages();

disp(['Average Waiting Time: ', num2str(avg_waiting_time)]);
disp(['Average Turnaround Time: ', num2str(avg_turnaround_time)]);
disp(['Context Switch Count: ', num2str(simulator.get_context_switch_count())]);
